# Supplementary material for: A Study of CRISPR Ribonucleoprotein Displacement in Cell-Free Systems
Source: ACS Omega. 2025 Feb 26;10(9):9154–64. doi: 10.1021/acsomega.4c09275 (PMC11904657; doi:10.1021/acsomega.4c09275)
Supplement: Supplementary file 2 — ao4c09275_si_002.zip [file ao4c09275_si_002.zip]

Archive with 20 entries (20 files):
- pMRL17.gb
- __MACOSX/._pMRL17.gb
- pMRL18.gb
- __MACOSX/._pMRL18.gb
- pMRL19.gb
- __MACOSX/._pMRL19.gb
- pMRL27.gb
- __MACOSX/._pMRL27.gb
- pMRL52.gb
- __MACOSX/._pMRL52.gb
- pMRL53.gb
- __MACOSX/._pMRL53.gb
- pMRL54.gb
- __MACOSX/._pMRL54.gb
- pPWD2-msMRL01.gb
- __MACOSX/._pPWD2-msMRL01.gb
- pPWD3a-msMRL05.gb
- __MACOSX/._pPWD3a-msMRL05.gb
- pPWD3a-msPWD20.gb
- __MACOSX/._pPWD3a-msPWD20.gb
