# Supplementary material for: A Study of CRISPR Ribonucleoprotein Displacement in Cell-Free Systems
Source: ACS Omega. 2025 Feb 26;10(9):9154–64. doi: 10.1021/acsomega.4c09275 (PMC11904657; doi:10.1021/acsomega.4c09275)
Supplement: Supplementary file 2 — ao4c09275_si_002.zip [file ao4c09275_si_002.zip › pMRL17.gb]

LOCUS       pMRL17  2223 bp ds-DNA     circular     14-OCT-2022
DEFINITION  .
FEATURES             Location/Qualifiers
     rep_origin      complement(116..879)
                     /label="ColE1"
     primer          831..851
                     /label="onPWD611-seq"
                     /note="sequence: tgctcacatgttctttcctgc"
     misc_feature    915..949
                     /label="J23119 promoter"
     misc_feature    950..989
                     /label="H3538 toehold (40nt)"
     misc_feature    990..1009
                     /label="sg9 spacer"
     misc_feature    1016..1017
                     /label="bulge"
     misc_feature    1018..1021
                     /label="upper_stem"
     misc_feature    1026..1029
                     /label="upper_stem"
     misc_feature    1026..1039
                     /label="tracrRNA-anti-repeat-truncated"
     misc_feature    1026..1092
                     /label="tracr"
     misc_feature    1030..1033
                     /label="bulge"
     misc_feature    1034..1039
                     /label="lower_stem"
     misc_feature    1040..1052
                     /label="nexus-stem-loop-1"
     misc_feature    1058..1069
                     /label="stem-loop-2"
     misc_feature    1071..1085
                     /label="stem-loop-2"
     misc_feature    1093..1205
                     /label="terminator"
     terminator      complement(1253..1349)
                     /label="AmpR Terminator"
     CDS             complement(1350..2207)
                     /label="AmpR"
     primer          complement(1364..1383)
                     /label="onPWD639-seq"
                     /note="sequence: cgctgagataggtgcctcac"
     promoter        complement(2208..115)
                     /label="AmpR Promoter"
ORIGIN
        1 tattattgaa gcatttatca gggttattgt ctcatgagcg gatacatatt tgaatgtatt
       61 tagaaaaata aacaaatagg ggttccgcgc acatttcccc gaaaagtgcc acctgtcatg
      121 accaaaatcc cttaacgtga gttttcgttc cactgagcgt cagaccccgt agaaaagatc
      181 aaaggatctt cttgagatcc tttttttctg cgcgtaatct gctgcttgca aacaaaaaaa
      241 ccaccgctac cagcggtggt ttgtttgccg gatcaagagc taccaactct ttttccgaag
      301 gtaactggct tcagcagagc gcagatacca aatactgttc ttctagtgta gccgtagtta
      361 ggccaccact tcaagaactc tgtagcaccg cctacatacc tcgctctgct aatcctgtta
      421 ccagtggctg ctgccagtgg cgataagtcg tgtcttaccg ggttggactc aagacgatag
      481 ttaccggata aggcgcagcg gtcgggctga acggggggtt cgtgcacaca gcccagcttg
      541 gagcgaacga cctacaccga actgagatac ctacagcgtg agctatgaga aagcgccacg
      601 cttcccgaag ggagaaaggc ggacaggtat ccggtaagcg gcagggtcgg aacaggagag
      661 cgcacgaggg agcttccagg gggaaacgcc tggtatcttt atagtcctgt cgggtttcgc
      721 cacctctgac ttgagcgtcg atttttgtga tgctcgtcag gggggcggag cctatggaaa
      781 aacgccagca acgcggcctt tttacggttc ctggcctttt gctggccttt tgctcacatg
      841 ttctttcctg cgttatcccc tgattctgtg gataaccgtg cggccCGAGA GCATCGATCC
      901 TAGCATGGat gcatTTGACA GCTAGCTCAG TCCTAGGTAT AATGCTAGCC ATCATCTTTC
      961 CATCACTATC CCTCTTCTCC CTCTCCCCTG TCGCCCTCGA ACTTCACCTG TTTTAGAGCT
     1021 AGAAATAGCA AGTTAAAATA AGGCTAGTCC GTTATCAACT TGAAAAAGTG GCACCGAGTC
     1081 GGTGCTTTTT TTccggctta tcggtcagtt tcacctgatt tacgtaaaaa cccgcttcgg
     1141 cgggtttttg cttttggagg ggcagaaaga tgaatgactg tccacgacgc tatacccaaa
     1201 agaaaaagct tGAAAGAATC GATCGATCCC GAATGAGTAG tacagcggcc gcgattatca
     1261 aaaaggatct tcacctagat ccttttaaat taaaaatgaa gttttaaatc aatctaaagt
     1321 atatatgagt aaacttggtc tgacagttac caatgcttaa tcagtgaggc acctatctca
     1381 gcgatctgtc tatttcgttc atccatagtt gcctgactcc ccgtcgtgta gataactacg
     1441 atacgggagg gcttaccatc tggccccagt gctgcaatga taccgcggga cccacgctca
     1501 ccggctccag atttatcagc aataaaccag ccagccggaa gggccgagcg cagaagtggt
     1561 cctgcaactt tatccgcctc catccagtct attaattgtt gccgggaagc tagagtaagt
     1621 agttcgccag ttaatagttt gcgcaacgtt gttgccattg ctacaggcat cgtggtgtca
     1681 cgctcgtcgt ttggtatggc ttcattcagc tccggttccc aacgatcaag gcgagttaca
     1741 tgatccccca tgttgtgcaa aaaagcggtt agctccttcg gtcctccgat cgttgtcaga
     1801 agtaagttgg ccgcagtgtt atcactcatg gttatggcag cactgcataa ttctcttact
     1861 gtcatgccat ccgtaagatg cttttctgtg actggtgagt actcaaccaa gtcattctga
     1921 gaatagtgta tgcggcgacc gagttgctct tgcccggcgt caatacggga taataccgcg
     1981 ccacatagca gaactttaaa agtgctcatc attggaaaac gttcttcggg gcgaaaactc
     2041 tcaaggatct taccgctgtt gagatccagt tcgatgtaac ccactcgtgc acccaactga
     2101 tcttcagcat cttttacttt caccagcgtt tctgggtgag caaaaacagg aaggcaaaat
     2161 gccgcaaaaa agggaataag ggcgacacgg aaatgttgaa tactcatact cttccttttt
     2221 caa
//
