# Supplementary material for: A Study of CRISPR Ribonucleoprotein Displacement in Cell-Free Systems
Source: ACS Omega. 2025 Feb 26;10(9):9154–64. doi: 10.1021/acsomega.4c09275 (PMC11904657; doi:10.1021/acsomega.4c09275)
Supplement: Supplementary file 2 — ao4c09275_si_002.zip [file ao4c09275_si_002.zip › pMRL18.gb]

LOCUS       pMRL18   2392 bp ds-DNA     circular     31-JAN-2024
DEFINITION  .
FEATURES             Location/Qualifiers
     misc_feature    22..56
                     /label="J23119 promoter"
     misc_feature    57..62
                     /label=+6
     misc_feature    57..122
                     /label="Remover"
     misc_feature    63..82
                     /label="sg9 spacer*"
     misc_feature    83..122
                     /label="H3538* toehold (40nt)"
     misc_feature    125..158
                     /label="BBa_1002"
     misc_feature    163..17
                     /label="DVL1"
     primer          complement(343..362)
                     /label="onPWD645-SeqCIDARColE1-R"
                     /note="sequence: taccgcctttgagtgagctg"
     misc_feature    complement(451..1065)
                     /label="pMB1* variant (pSB)"
     misc_feature    complement(1287..2102)
                     /label="KanR"
     primer          2236..2256
                     /label="onPWD644-SeqCIDARKanR-L"
                     /note="sequence: gttgaaggatcagctcgagtg"
ORIGIN
        1 agactagtgg aagacatGGA GTTGACAGCT AGCTCAGTCC TAGGTATAAT GCTAGCTAAA
       61 ACAGGTGAAG TTCGAGGGCG ACAGGGGAGA GGGAGAAGAG GGATAGTGAT GGAAAGATGA
      121 TGAAcgcaaa aaaccccgct tcggcggggt tttttcgcGC TTatgtcttc tactagtagc
      181 ggccgctgca gtccggcaaa aaagggcaag gtgtcaccac tttgctggcc ttttgctcac
      241 cctgcccttt ttctttaaaa ccgaaaagat tacttcgcgt tatgcaggct tcctcgctca
      301 ctgactcgct gcgctcggtc gttcggctgc ggcgagcggt atcagctcac tcaaaggcgg
      361 taatacggtt atccacagaa tcaggggata acgcaggaaa gaacatgtga gcaaaaggcc
      421 agcaaaaggc caggaaccgt aaaaaggccg cgttgctggc gtttttccac aggctccgcc
      481 cccctgacga gcatcacaaa aatcgacgct caagtcagag gtggcgaaac ccgacaggac
      541 tataaagata ccaggcgttt ccccctggaa gctccctcgt gcgctctcct gttccgaccc
      601 tgccgcttac cggatacctg tccgcctttc tcccttcggg aagcgtggcg ctttctcata
      661 gctcacgctg taggtatctc agttcggtgt aggtcgttcg ctccaagctg ggctgtgtgc
      721 acgaaccccc cgttcagccc gaccgctgcg ccttatccgg taactatcgt cttgagtcca
      781 acccggtaag acacgactta tcgccactgg cagcagccac tggtaacagg attagcagag
      841 cgaggtatgt aggcggtgct acagagttct tgaagtggtg gcctaactac ggctacacta
      901 gaagaacagt atttggtatc tgcgctctgc tgaagccagt taccttcgga aaaagagttg
      961 gtagctcttg atccggcaaa caaaccaccg ctggtagcgg tggttttttt gtttgcaagc
     1021 agcagattac gcgcagaaaa aaaggatctc aagaagatcc tttgatcttt tctacggggt
     1081 ctgacgctca gtggaacgaa aactcacgtt aagggatttt ggtcatgaga ttatcaaaaa
     1141 ggatcttcac ctagatcctt ttaaattaaa aatgaagttt taaatcaatc taaagtatat
     1201 atgagtaaac ttggtctgac agctcgagtc ccgtcaagtc agcgtaatgc tctgccagtg
     1261 ttacaaccaa ttaaccaatt ctgattagaa aaactcatcg agcatcaaat gaaactgcaa
     1321 tttattcata tcaggattat caataccata tttttgaaaa agccgtttct gtaatgaagg
     1381 agaaaactca ccgaggcagt tccataggat ggcaagatcc tggtatcggt ctgcgattcc
     1441 gactcgtcca acatcaatac aacctattaa tttcccctcg tcaaaaataa ggttatcaag
     1501 tgagaaatca ccatgagtga cgactgaatc cggtgagaat ggcaaaagct tatgcatttc
     1561 tttccagact tgttcaacag gccagccatt acgctcgtca tcaaaatcac tcgcatcaac
     1621 caaaccgtta ttcattcgtg attgcgcctg agcgagacga aatacgcgat cgctgttaaa
     1681 aggacaatta caaacaggaa tcgaatgcaa ccggcgcagg aacactgcca gcgcatcaac
     1741 aatattttca cctgaatcag gatattcttc taatacctgg aatgctgttt tcccggggat
     1801 cgcagtggtg agtaaccatg catcatcagg agtacggata aaatgcttga tggtcggaag
     1861 aggcataaat tccgtcagcc agtttagtct gaccatctca tctgtaacat cattggcaac
     1921 gctacctttg ccatgtttca gaaacaactc tggcgcatcg ggcttcccat acaatcgata
     1981 gattgtcgca cctgattgcc cgacattatc gcgagcccat ttatacccat ataaatcagc
     2041 atccatgttg gaatttaatc gcggcctgga gcaagacgtt tcccgttgaa tatggctcat
     2101 aacacccctt gtattactgt ttatgtaagc agacagtttt attgttcatg atgatatatt
     2161 tttatcttgt gcaatgtaac atcagagatt ttgagacaca acgtggcttt gttgaataaa
     2221 tcgaactttt gctgagttga aggatcagct cgagtgccac ctgacgtcta agaaaccatt
     2281 attatcatga cattaaccta taaaaatagg cgtatcacga ggcagaattt cagataaaaa
     2341 aaatccttag ctttcgctaa ggatgatttc tggaattcgc ggccgcttct ag
//
