# Supplementary material for: A Study of CRISPR Ribonucleoprotein Displacement in Cell-Free Systems
Source: ACS Omega. 2025 Feb 26;10(9):9154–64. doi: 10.1021/acsomega.4c09275 (PMC11904657; doi:10.1021/acsomega.4c09275)
Supplement: Supplementary file 2 — ao4c09275_si_002.zip [file ao4c09275_si_002.zip › pMRL19.gb]

LOCUS       pMRL19    2352 bp ds-DNA     circular     31-JAN-2024
DEFINITION  .
FEATURES             Location/Qualifiers
     misc_feature    complement(18..833)
                     /label="KanR"
     primer          967..987
                     /label="onPWD644-SeqCIDARKanR-L"
                     /note="sequence: gttgaaggatcagctcgagtg"
     misc_feature    1145..1179
                     /label="J23119 promoter"
     misc_feature    1180..1185
                     /label=+6
     misc_feature    1180..1205
                     /label="Remover"
     misc_feature    1186..1205
                     /label="sg9 spacer*"
     misc_feature    1208..1241
                     /label="BBa_1002"
     misc_feature    1246..1140
                     /label="DVL1"
     primer          complement(1426..1445)
                     /label="onPWD645-SeqCIDARColE1-R"
                     /note="sequence: taccgcctttgagtgagctg"
     misc_feature    complement(1534..2148)
                     /label="pMB1* variant (pSB)"
ORIGIN
        1 attaaccaat tctgattaga aaaactcatc gagcatcaaa tgaaactgca atttattcat
       61 atcaggatta tcaataccat atttttgaaa aagccgtttc tgtaatgaag gagaaaactc
      121 accgaggcag ttccatagga tggcaagatc ctggtatcgg tctgcgattc cgactcgtcc
      181 aacatcaata caacctatta atttcccctc gtcaaaaata aggttatcaa gtgagaaatc
      241 accatgagtg acgactgaat ccggtgagaa tggcaaaagc ttatgcattt ctttccagac
      301 ttgttcaaca ggccagccat tacgctcgtc atcaaaatca ctcgcatcaa ccaaaccgtt
      361 attcattcgt gattgcgcct gagcgagacg aaatacgcga tcgctgttaa aaggacaatt
      421 acaaacagga atcgaatgca accggcgcag gaacactgcc agcgcatcaa caatattttc
      481 acctgaatca ggatattctt ctaatacctg gaatgctgtt ttcccgggga tcgcagtggt
      541 gagtaaccat gcatcatcag gagtacggat aaaatgcttg atggtcggaa gaggcataaa
      601 ttccgtcagc cagtttagtc tgaccatctc atctgtaaca tcattggcaa cgctaccttt
      661 gccatgtttc agaaacaact ctggcgcatc gggcttccca tacaatcgat agattgtcgc
      721 acctgattgc ccgacattat cgcgagccca tttataccca tataaatcag catccatgtt
      781 ggaatttaat cgcggcctgg agcaagacgt ttcccgttga atatggctca taacacccct
      841 tgtattactg tttatgtaag cagacagttt tattgttcat gatgatatat ttttatcttg
      901 tgcaatgtaa catcagagat tttgagacac aacgtggctt tgttgaataa atcgaacttt
      961 tgctgagttg aaggatcagc tcgagtgcca cctgacgtct aagaaaccat tattatcatg
     1021 acattaacct ataaaaatag gcgtatcacg aggcagaatt tcagataaaa aaaatcctta
     1081 gctttcgcta aggatgattt ctggaattcg cggccgcttc tagagactag tggaagacat
     1141 GGAGTTGACA GCTAGCTCAG TCCTAGGTAT AATGCTAGCT AAAACAGGTG AAGTTCGAGG
     1201 GCGACAAcgc aaaaaacccc gcttcggcgg ggttttttcg cGCTTatgtc ttctactagt
     1261 agcggccgct gcagtccggc aaaaaagggc aaggtgtcac cactttgctg gccttttgct
     1321 caccctgccc tttttcttta aaaccgaaaa gattacttcg cgttatgcag gcttcctcgc
     1381 tcactgactc gctgcgctcg gtcgttcggc tgcggcgagc ggtatcagct cactcaaagg
     1441 cggtaatacg gttatccaca gaatcagggg ataacgcagg aaagaacatg tgagcaaaag
     1501 gccagcaaaa ggccaggaac cgtaaaaagg ccgcgttgct ggcgtttttc cacaggctcc
     1561 gcccccctga cgagcatcac aaaaatcgac gctcaagtca gaggtggcga aacccgacag
     1621 gactataaag ataccaggcg tttccccctg gaagctccct cgtgcgctct cctgttccga
     1681 ccctgccgct taccggatac ctgtccgcct ttctcccttc gggaagcgtg gcgctttctc
     1741 atagctcacg ctgtaggtat ctcagttcgg tgtaggtcgt tcgctccaag ctgggctgtg
     1801 tgcacgaacc ccccgttcag cccgaccgct gcgccttatc cggtaactat cgtcttgagt
     1861 ccaacccggt aagacacgac ttatcgccac tggcagcagc cactggtaac aggattagca
     1921 gagcgaggta tgtaggcggt gctacagagt tcttgaagtg gtggcctaac tacggctaca
     1981 ctagaagaac agtatttggt atctgcgctc tgctgaagcc agttaccttc ggaaaaagag
     2041 ttggtagctc ttgatccggc aaacaaacca ccgctggtag cggtggtttt tttgtttgca
     2101 agcagcagat tacgcgcaga aaaaaaggat ctcaagaaga tcctttgatc ttttctacgg
     2161 ggtctgacgc tcagtggaac gaaaactcac gttaagggat tttggtcatg agattatcaa
     2221 aaaggatctt cacctagatc cttttaaatt aaaaatgaag ttttaaatca atctaaagta
     2281 tatatgagta aacttggtct gacagctcga gtcccgtcaa gtcagcgtaa tgctctgcca
     2341 gtgttacaac ca
//
