# Supplementary material for: A Study of CRISPR Ribonucleoprotein Displacement in Cell-Free Systems
Source: ACS Omega. 2025 Feb 26;10(9):9154–64. doi: 10.1021/acsomega.4c09275 (PMC11904657; doi:10.1021/acsomega.4c09275)
Supplement: Supplementary file 2 — ao4c09275_si_002.zip [file ao4c09275_si_002.zip › pMRL27.gb]

LOCUS       pMRL27 2392 bp ds-DNA     circular     31-JAN-2024
DEFINITION  .
FEATURES             Location/Qualifiers
     primer          938..958
                     /label="onPWD644-SeqCIDARKanR-L"
                     /note="sequence: gttgaaggatcagctcgagtg"
     misc_feature    1116..1150
                     /label="J23119 promoter"
     misc_feature    1151..1156
                     /label=+6
     misc_feature    1151..1216
                     /label="Control remover (non-interacting wrt rsg9)"
     misc_feature    1157..1176
                     /label="sgNT spacer*"
     misc_feature    1177..1216
                     /label="H3538 toehold (40nt)"
     misc_feature    1219..1252
                     /label="BBa_1002"
     misc_feature    1257..1111
                     /label="DVL1"
     primer          complement(1437..1456)
                     /label="onPWD645-SeqCIDARColE1-R"
                     /note="sequence: taccgcctttgagtgagctg"
     misc_feature    complement(1545..2159)
                     /label="pMB1* variant (pSB)"
     misc_feature    complement(2381..804)
                     /label="KanR"
ORIGIN
        1 cgagcatcaa atgaaactgc aatttattca tatcaggatt atcaatacca tatttttgaa
       61 aaagccgttt ctgtaatgaa ggagaaaact caccgaggca gttccatagg atggcaagat
      121 cctggtatcg gtctgcgatt ccgactcgtc caacatcaat acaacctatt aatttcccct
      181 cgtcaaaaat aaggttatca agtgagaaat caccatgagt gacgactgaa tccggtgaga
      241 atggcaaaag cttatgcatt tctttccaga cttgttcaac aggccagcca ttacgctcgt
      301 catcaaaatc actcgcatca accaaaccgt tattcattcg tgattgcgcc tgagcgagac
      361 gaaatacgcg atcgctgtta aaaggacaat tacaaacagg aatcgaatgc aaccggcgca
      421 ggaacactgc cagcgcatca acaatatttt cacctgaatc aggatattct tctaatacct
      481 ggaatgctgt tttcccgggg atcgcagtgg tgagtaacca tgcatcatca ggagtacgga
      541 taaaatgctt gatggtcgga agaggcataa attccgtcag ccagtttagt ctgaccatct
      601 catctgtaac atcattggca acgctacctt tgccatgttt cagaaacaac tctggcgcat
      661 cgggcttccc atacaatcga tagattgtcg cacctgattg cccgacatta tcgcgagccc
      721 atttataccc atataaatca gcatccatgt tggaatttaa tcgcggcctg gagcaagacg
      781 tttcccgttg aatatggctc ataacacccc ttgtattact gtttatgtaa gcagacagtt
      841 ttattgttca tgatgatata tttttatctt gtgcaatgta acatcagaga ttttgagaca
      901 caacgtggct ttgttgaata aatcgaactt ttgctgagtt gaaggatcag ctcgagtgcc
      961 acctgacgtc taagaaacca ttattatcat gacattaacc tataaaaata ggcgtatcac
     1021 gaggcagaat ttcagataaa aaaaatcctt agctttcgct aaggatgatt tctggaattc
     1081 gcggccgctt ctagagacta gtggaagaca tGGAGTTGAC AGCTAGCTCA GTCCTAGGTA
     1141 TAATGCTAGC TAAAACTGCT TGAACGTAAT CTGCTTCATC ATCTTTCCAT CACTATCCCT
     1201 CTTCTCCCTC TCCCCTAAcg caaaaaaccc cgcttcggcg gggttttttc gcGCTTatgt
     1261 cttctactag tagcggccgc tgcagtccgg caaaaaaggg caaggtgtca ccactttgct
     1321 ggccttttgc tcaccctgcc ctttttcttt aaaaccgaaa agattacttc gcgttatgca
     1381 ggcttcctcg ctcactgact cgctgcgctc ggtcgttcgg ctgcggcgag cggtatcagc
     1441 tcactcaaag gcggtaatac ggttatccac agaatcaggg gataacgcag gaaagaacat
     1501 gtgagcaaaa ggccagcaaa aggccaggaa ccgtaaaaag gccgcgttgc tggcgttttt
     1561 ccacaggctc cgcccccctg acgagcatca caaaaatcga cgctcaagtc agaggtggcg
     1621 aaacccgaca ggactataaa gataccaggc gtttccccct ggaagctccc tcgtgcgctc
     1681 tcctgttccg accctgccgc ttaccggata cctgtccgcc tttctccctt cgggaagcgt
     1741 ggcgctttct catagctcac gctgtaggta tctcagttcg gtgtaggtcg ttcgctccaa
     1801 gctgggctgt gtgcacgaac cccccgttca gcccgaccgc tgcgccttat ccggtaacta
     1861 tcgtcttgag tccaacccgg taagacacga cttatcgcca ctggcagcag ccactggtaa
     1921 caggattagc agagcgaggt atgtaggcgg tgctacagag ttcttgaagt ggtggcctaa
     1981 ctacggctac actagaagaa cagtatttgg tatctgcgct ctgctgaagc cagttacctt
     2041 cggaaaaaga gttggtagct cttgatccgg caaacaaacc accgctggta gcggtggttt
     2101 ttttgtttgc aagcagcaga ttacgcgcag aaaaaaagga tctcaagaag atcctttgat
     2161 cttttctacg gggtctgacg ctcagtggaa cgaaaactca cgttaaggga ttttggtcat
     2221 gagattatca aaaaggatct tcacctagat ccttttaaat taaaaatgaa gttttaaatc
     2281 aatctaaagt atatatgagt aaacttggtc tgacagctcg agtcccgtca agtcagcgta
     2341 atgctctgcc agtgttacaa ccaattaacc aattctgatt agaaaaactc at
//
