# Supplementary material for: A Study of CRISPR Ribonucleoprotein Displacement in Cell-Free Systems
Source: ACS Omega. 2025 Feb 26;10(9):9154–64. doi: 10.1021/acsomega.4c09275 (PMC11904657; doi:10.1021/acsomega.4c09275)
Supplement: Supplementary file 2 — ao4c09275_si_002.zip [file ao4c09275_si_002.zip › pMRL52.gb]

LOCUS       pMRL52 2386 bp ds-DNA     circular     31-JAN-2024
DEFINITION  .
FEATURES             Location/Qualifiers
     primer          942..962
                     /label="onPWD644-SeqCIDARKanR-L"
                     /note="sequence: gttgaaggatcagctcgagtg"
     misc_feature    1120..1154
                     /label="J23119 promoter"
     misc_feature    1155..1174
                     /label="sg9 spacer*"
     misc_feature    1155..1214
                     /label="Remover"
     misc_feature    1175..1214
                     /label="H3538* toehold (40nt)"
     misc_feature    1217..1250
                     /label="BBa_1002"
     misc_feature    1255..1115
                     /label="DVL1"
     primer          complement(1435..1454)
                     /label="onPWD645-SeqCIDARColE1-R"
                     /note="sequence: taccgcctttgagtgagctg"
     misc_feature    complement(1543..2157)
                     /label="pMB1* variant (pSB)"
     misc_feature    complement(2379..808)
                     /label="KanR"
ORIGIN
        1 tcatcgagca tcaaatgaaa ctgcaattta ttcatatcag gattatcaat accatatttt
       61 tgaaaaagcc gtttctgtaa tgaaggagaa aactcaccga ggcagttcca taggatggca
      121 agatcctggt atcggtctgc gattccgact cgtccaacat caatacaacc tattaatttc
      181 ccctcgtcaa aaataaggtt atcaagtgag aaatcaccat gagtgacgac tgaatccggt
      241 gagaatggca aaagcttatg catttctttc cagacttgtt caacaggcca gccattacgc
      301 tcgtcatcaa aatcactcgc atcaaccaaa ccgttattca ttcgtgattg cgcctgagcg
      361 agacgaaata cgcgatcgct gttaaaagga caattacaaa caggaatcga atgcaaccgg
      421 cgcaggaaca ctgccagcgc atcaacaata ttttcacctg aatcaggata ttcttctaat
      481 acctggaatg ctgttttccc ggggatcgca gtggtgagta accatgcatc atcaggagta
      541 cggataaaat gcttgatggt cggaagaggc ataaattccg tcagccagtt tagtctgacc
      601 atctcatctg taacatcatt ggcaacgcta cctttgccat gtttcagaaa caactctggc
      661 gcatcgggct tcccatacaa tcgatagatt gtcgcacctg attgcccgac attatcgcga
      721 gcccatttat acccatataa atcagcatcc atgttggaat ttaatcgcgg cctggagcaa
      781 gacgtttccc gttgaatatg gctcataaca ccccttgtat tactgtttat gtaagcagac
      841 agttttattg ttcatgatga tatattttta tcttgtgcaa tgtaacatca gagattttga
      901 gacacaacgt ggctttgttg aataaatcga acttttgctg agttgaagga tcagctcgag
      961 tgccacctga cgtctaagaa accattatta tcatgacatt aacctataaa aataggcgta
     1021 tcacgaggca gaatttcaga taaaaaaaat ccttagcttt cgctaaggat gatttctgga
     1081 attcgcggcc gcttctagag actagtggaa gacatGGAGT TGACAGCTAG CTCAGTCCTA
     1141 GGTATAATGC TAGCAGGTGA AGTTCGAGGG CGACAGGGGA GAGGGAGAAG AGGGATAGTG
     1201 ATGGAAAGAT GATGAAcgca aaaaaccccg cttcggcggg gttttttcgc GCTTatgtct
     1261 tctactagta gcggccgctg cagtccggca aaaaagggca aggtgtcacc actttgctgg
     1321 ccttttgctc accctgccct ttttctttaa aaccgaaaag attacttcgc gttatgcagg
     1381 cttcctcgct cactgactcg ctgcgctcgg tcgttcggct gcggcgagcg gtatcagctc
     1441 actcaaaggc ggtaatacgg ttatccacag aatcagggga taacgcagga aagaacatgt
     1501 gagcaaaagg ccagcaaaag gccaggaacc gtaaaaaggc cgcgttgctg gcgtttttcc
     1561 acaggctccg cccccctgac gagcatcaca aaaatcgacg ctcaagtcag aggtggcgaa
     1621 acccgacagg actataaaga taccaggcgt ttccccctgg aagctccctc gtgcgctctc
     1681 ctgttccgac cctgccgctt accggatacc tgtccgcctt tctcccttcg ggaagcgtgg
     1741 cgctttctca tagctcacgc tgtaggtatc tcagttcggt gtaggtcgtt cgctccaagc
     1801 tgggctgtgt gcacgaaccc cccgttcagc ccgaccgctg cgccttatcc ggtaactatc
     1861 gtcttgagtc caacccggta agacacgact tatcgccact ggcagcagcc actggtaaca
     1921 ggattagcag agcgaggtat gtaggcggtg ctacagagtt cttgaagtgg tggcctaact
     1981 acggctacac tagaagaaca gtatttggta tctgcgctct gctgaagcca gttaccttcg
     2041 gaaaaagagt tggtagctct tgatccggca aacaaaccac cgctggtagc ggtggttttt
     2101 ttgtttgcaa gcagcagatt acgcgcagaa aaaaaggatc tcaagaagat cctttgatct
     2161 tttctacggg gtctgacgct cagtggaacg aaaactcacg ttaagggatt ttggtcatga
     2221 gattatcaaa aaggatcttc acctagatcc ttttaaatta aaaatgaagt tttaaatcaa
     2281 tctaaagtat atatgagtaa acttggtctg acagctcgag tcccgtcaag tcagcgtaat
     2341 gctctgccag tgttacaacc aattaaccaa ttctgattag aaaaac
//
