# Supplementary material for: A Study of CRISPR Ribonucleoprotein Displacement in Cell-Free Systems
Source: ACS Omega. 2025 Feb 26;10(9):9154–64. doi: 10.1021/acsomega.4c09275 (PMC11904657; doi:10.1021/acsomega.4c09275)
Supplement: Supplementary file 2 — ao4c09275_si_002.zip [file ao4c09275_si_002.zip › pMRL53.gb]

LOCUS       pMRL53 2380 bp ds-DNA     circular     31-JAN-2024
DEFINITION  .
FEATURES             Location/Qualifiers
     primer          922..942
                     /label="onPWD644-SeqCIDARKanR-L"
                     /note="sequence: gttgaaggatcagctcgagtg"
     misc_feature    1100..1134
                     /label="J23119 promoter"
     misc_feature    1135..1148
                     /label="sg9 spacer* (minus 6nt)"
     misc_feature    1135..1188
                     /label="Remover"
     misc_feature    1149..1188
                     /label="H3538* toehold (40nt)"
     misc_feature    1191..1224
                     /label="BBa_1002"
     misc_feature    1229..1095
                     /label="DVL1"
     primer          complement(1409..1428)
                     /label="onPWD645-SeqCIDARColE1-R"
                     /note="sequence: taccgcctttgagtgagctg"
     misc_feature    complement(1517..2131)
                     /label="pMB1* variant (pSB)"
     misc_feature    complement(2353..788)
                     /label="KanR"
ORIGIN
        1 ctgcaattta ttcatatcag gattatcaat accatatttt tgaaaaagcc gtttctgtaa
       61 tgaaggagaa aactcaccga ggcagttcca taggatggca agatcctggt atcggtctgc
      121 gattccgact cgtccaacat caatacaacc tattaatttc ccctcgtcaa aaataaggtt
      181 atcaagtgag aaatcaccat gagtgacgac tgaatccggt gagaatggca aaagcttatg
      241 catttctttc cagacttgtt caacaggcca gccattacgc tcgtcatcaa aatcactcgc
      301 atcaaccaaa ccgttattca ttcgtgattg cgcctgagcg agacgaaata cgcgatcgct
      361 gttaaaagga caattacaaa caggaatcga atgcaaccgg cgcaggaaca ctgccagcgc
      421 atcaacaata ttttcacctg aatcaggata ttcttctaat acctggaatg ctgttttccc
      481 ggggatcgca gtggtgagta accatgcatc atcaggagta cggataaaat gcttgatggt
      541 cggaagaggc ataaattccg tcagccagtt tagtctgacc atctcatctg taacatcatt
      601 ggcaacgcta cctttgccat gtttcagaaa caactctggc gcatcgggct tcccatacaa
      661 tcgatagatt gtcgcacctg attgcccgac attatcgcga gcccatttat acccatataa
      721 atcagcatcc atgttggaat ttaatcgcgg cctggagcaa gacgtttccc gttgaatatg
      781 gctcataaca ccccttgtat tactgtttat gtaagcagac agttttattg ttcatgatga
      841 tatattttta tcttgtgcaa tgtaacatca gagattttga gacacaacgt ggctttgttg
      901 aataaatcga acttttgctg agttgaagga tcagctcgag tgccacctga cgtctaagaa
      961 accattatta tcatgacatt aacctataaa aataggcgta tcacgaggca gaatttcaga
     1021 taaaaaaaat ccttagcttt cgctaaggat gatttctgga attcgcggcc gcttctagag
     1081 actagtggaa gacatGGAGT TGACAGCTAG CTCAGTCCTA GGTATAATGC TAGCAGTTCG
     1141 AGGGCGACAG GGGAGAGGGA GAAGAGGGAT AGTGATGGAA AGATGATGAA cgcaaaaaac
     1201 cccgcttcgg cggggttttt tcgcGCTTat gtcttctact agtagcggcc gctgcagtcc
     1261 ggcaaaaaag ggcaaggtgt caccactttg ctggcctttt gctcaccctg ccctttttct
     1321 ttaaaaccga aaagattact tcgcgttatg caggcttcct cgctcactga ctcgctgcgc
     1381 tcggtcgttc ggctgcggcg agcggtatca gctcactcaa aggcggtaat acggttatcc
     1441 acagaatcag gggataacgc aggaaagaac atgtgagcaa aaggccagca aaaggccagg
     1501 aaccgtaaaa aggccgcgtt gctggcgttt ttccacaggc tccgcccccc tgacgagcat
     1561 cacaaaaatc gacgctcaag tcagaggtgg cgaaacccga caggactata aagataccag
     1621 gcgtttcccc ctggaagctc cctcgtgcgc tctcctgttc cgaccctgcc gcttaccgga
     1681 tacctgtccg cctttctccc ttcgggaagc gtggcgcttt ctcatagctc acgctgtagg
     1741 tatctcagtt cggtgtaggt cgttcgctcc aagctgggct gtgtgcacga accccccgtt
     1801 cagcccgacc gctgcgcctt atccggtaac tatcgtcttg agtccaaccc ggtaagacac
     1861 gacttatcgc cactggcagc agccactggt aacaggatta gcagagcgag gtatgtaggc
     1921 ggtgctacag agttcttgaa gtggtggcct aactacggct acactagaag aacagtattt
     1981 ggtatctgcg ctctgctgaa gccagttacc ttcggaaaaa gagttggtag ctcttgatcc
     2041 ggcaaacaaa ccaccgctgg tagcggtggt ttttttgttt gcaagcagca gattacgcgc
     2101 agaaaaaaag gatctcaaga agatcctttg atcttttcta cggggtctga cgctcagtgg
     2161 aacgaaaact cacgttaagg gattttggtc atgagattat caaaaaggat cttcacctag
     2221 atccttttaa attaaaaatg aagttttaaa tcaatctaaa gtatatatga gtaaacttgg
     2281 tctgacagct cgagtcccgt caagtcagcg taatgctctg ccagtgttac aaccaattaa
     2341 ccaattctga ttagaaaaac tcatcgagca tcaaatgaaa
//
