# Supplementary material for: A Study of CRISPR Ribonucleoprotein Displacement in Cell-Free Systems
Source: ACS Omega. 2025 Feb 26;10(9):9154–64. doi: 10.1021/acsomega.4c09275 (PMC11904657; doi:10.1021/acsomega.4c09275)
Supplement: Supplementary file 2 — ao4c09275_si_002.zip [file ao4c09275_si_002.zip › pMRL54.gb]

LOCUS       pMRL54 2374 bp ds-DNA     circular     31-JAN-2024
DEFINITION  .
FEATURES             Location/Qualifiers
     primer          940..960
                     /label="onPWD644-SeqCIDARKanR-L"
                     /note="sequence: gttgaaggatcagctcgagtg"
     misc_feature    1118..1152
                     /label="J23119 promoter"
     misc_feature    1153..1160
                     /label="sg9 spacer* (minus 12nt)"
     misc_feature    1153..1200
                     /label="Remover"
     misc_feature    1161..1200
                     /label="H3538* toehold (40nt)"
     misc_feature    1203..1236
                     /label="BBa_1002"
     misc_feature    1241..1113
                     /label="DVL1"
     primer          complement(1421..1440)
                     /label="onPWD645-SeqCIDARColE1-R"
                     /note="sequence: taccgcctttgagtgagctg"
     misc_feature    complement(1529..2143)
                     /label="pMB1* variant (pSB)"
     misc_feature    complement(2365..806)
                     /label="KanR"
ORIGIN
        1 atcgagcatc aaatgaaact gcaatttatt catatcagga ttatcaatac catatttttg
       61 aaaaagccgt ttctgtaatg aaggagaaaa ctcaccgagg cagttccata ggatggcaag
      121 atcctggtat cggtctgcga ttccgactcg tccaacatca atacaaccta ttaatttccc
      181 ctcgtcaaaa ataaggttat caagtgagaa atcaccatga gtgacgactg aatccggtga
      241 gaatggcaaa agcttatgca tttctttcca gacttgttca acaggccagc cattacgctc
      301 gtcatcaaaa tcactcgcat caaccaaacc gttattcatt cgtgattgcg cctgagcgag
      361 acgaaatacg cgatcgctgt taaaaggaca attacaaaca ggaatcgaat gcaaccggcg
      421 caggaacact gccagcgcat caacaatatt ttcacctgaa tcaggatatt cttctaatac
      481 ctggaatgct gttttcccgg ggatcgcagt ggtgagtaac catgcatcat caggagtacg
      541 gataaaatgc ttgatggtcg gaagaggcat aaattccgtc agccagttta gtctgaccat
      601 ctcatctgta acatcattgg caacgctacc tttgccatgt ttcagaaaca actctggcgc
      661 atcgggcttc ccatacaatc gatagattgt cgcacctgat tgcccgacat tatcgcgagc
      721 ccatttatac ccatataaat cagcatccat gttggaattt aatcgcggcc tggagcaaga
      781 cgtttcccgt tgaatatggc tcataacacc ccttgtatta ctgtttatgt aagcagacag
      841 ttttattgtt catgatgata tatttttatc ttgtgcaatg taacatcaga gattttgaga
      901 cacaacgtgg ctttgttgaa taaatcgaac ttttgctgag ttgaaggatc agctcgagtg
      961 ccacctgacg tctaagaaac cattattatc atgacattaa cctataaaaa taggcgtatc
     1021 acgaggcaga atttcagata aaaaaaatcc ttagctttcg ctaaggatga tttctggaat
     1081 tcgcggccgc ttctagagac tagtggaaga catGGAGTTG ACAGCTAGCT CAGTCCTAGG
     1141 TATAATGCTA GCAGGGCGAC AGGGGAGAGG GAGAAGAGGG ATAGTGATGG AAAGATGATG
     1201 AAcgcaaaaa accccgcttc ggcggggttt tttcgcGCTT atgtcttcta ctagtagcgg
     1261 ccgctgcagt ccggcaaaaa agggcaaggt gtcaccactt tgctggcctt ttgctcaccc
     1321 tgcccttttt ctttaaaacc gaaaagatta cttcgcgtta tgcaggcttc ctcgctcact
     1381 gactcgctgc gctcggtcgt tcggctgcgg cgagcggtat cagctcactc aaaggcggta
     1441 atacggttat ccacagaatc aggggataac gcaggaaaga acatgtgagc aaaaggccag
     1501 caaaaggcca ggaaccgtaa aaaggccgcg ttgctggcgt ttttccacag gctccgcccc
     1561 cctgacgagc atcacaaaaa tcgacgctca agtcagaggt ggcgaaaccc gacaggacta
     1621 taaagatacc aggcgtttcc ccctggaagc tccctcgtgc gctctcctgt tccgaccctg
     1681 ccgcttaccg gatacctgtc cgcctttctc ccttcgggaa gcgtggcgct ttctcatagc
     1741 tcacgctgta ggtatctcag ttcggtgtag gtcgttcgct ccaagctggg ctgtgtgcac
     1801 gaaccccccg ttcagcccga ccgctgcgcc ttatccggta actatcgtct tgagtccaac
     1861 ccggtaagac acgacttatc gccactggca gcagccactg gtaacaggat tagcagagcg
     1921 aggtatgtag gcggtgctac agagttcttg aagtggtggc ctaactacgg ctacactaga
     1981 agaacagtat ttggtatctg cgctctgctg aagccagtta ccttcggaaa aagagttggt
     2041 agctcttgat ccggcaaaca aaccaccgct ggtagcggtg gtttttttgt ttgcaagcag
     2101 cagattacgc gcagaaaaaa aggatctcaa gaagatcctt tgatcttttc tacggggtct
     2161 gacgctcagt ggaacgaaaa ctcacgttaa gggattttgg tcatgagatt atcaaaaagg
     2221 atcttcacct agatcctttt aaattaaaaa tgaagtttta aatcaatcta aagtatatat
     2281 gagtaaactt ggtctgacag ctcgagtccc gtcaagtcag cgtaatgctc tgccagtgtt
     2341 acaaccaatt aaccaattct gattagaaaa actc
//
