# Supplementary material for: A Study of CRISPR Ribonucleoprotein Displacement in Cell-Free Systems
Source: ACS Omega. 2025 Feb 26;10(9):9154–64. doi: 10.1021/acsomega.4c09275 (PMC11904657; doi:10.1021/acsomega.4c09275)
Supplement: Supplementary file 2 — ao4c09275_si_002.zip [file ao4c09275_si_002.zip › pPWD2-msMRL01.gb]

LOCUS       pPWD2-msMRL01 2199 bp ds-DNA     circular     10-APR-2021
DEFINITION  .
FEATURES             Location/Qualifiers
     promoter        complement(44..174)
                     /label="AmpR Promoter"
     rep_origin      complement(175..938)
                     /label="ColE1"
     primer          802..821
                     /label="onPWD610-seq"
                     /note="sequence: ttttgtgatgctcgtcaggg"
     misc_feature    974..1008
                     /label="J23119 promoter"
     misc_feature    1009..1024
                     /label="toehold9"
     misc_feature    1025..1044
                     /label="spacer"
     misc_feature    1051..1052
                     /label="bulge"
     misc_feature    1053..1056
                     /label="upper_stem"
     misc_feature    1061..1064
                     /label="upper_stem"
     misc_feature    1061..1074
                     /label="tracrRNA-anti-repeat-truncated"
     misc_feature    1061..1127
                     /label="tracr"
     misc_feature    1065..1068
                     /label="bulge"
     misc_feature    1069..1074
                     /label="lower_stem"
     misc_feature    1075..1087
                     /label="nexus-stem-loop-1"
     misc_feature    1093..1104
                     /label="stem-loop-2"
     misc_feature    1106..1120
                     /label="stem-loop-2"
     misc_feature    1128..1240
                     /label="terminator"
     terminator      complement(1288..1384)
                     /label="AmpR Terminator"
     CDS             complement(1385..43)
                     /label="AmpR"
     primer          complement(1399..1418)
                     /label="onPWD639-seq"
                     /note="sequence: cgctgagataggtgcctcac"
ORIGIN
        1 caaaaaaggg aataagggcg acacggaaat gttgaatact catactcttc ctttttcaat
       61 attattgaag catttatcag ggttattgtc tcatgagcgg atacatattt gaatgtattt
      121 agaaaaataa acaaataggg gttccgcgca catttccccg aaaagtgcca cctgtcatga
      181 ccaaaatccc ttaacgtgag ttttcgttcc actgagcgtc agaccccgta gaaaagatca
      241 aaggatcttc ttgagatcct ttttttctgc gcgtaatctg ctgcttgcaa acaaaaaaac
      301 caccgctacc agcggtggtt tgtttgccgg atcaagagct accaactctt tttccgaagg
      361 taactggctt cagcagagcg cagataccaa atactgttct tctagtgtag ccgtagttag
      421 gccaccactt caagaactct gtagcaccgc ctacatacct cgctctgcta atcctgttac
      481 cagtggctgc tgccagtggc gataagtcgt gtcttaccgg gttggactca agacgatagt
      541 taccggataa ggcgcagcgg tcgggctgaa cggggggttc gtgcacacag cccagcttgg
      601 agcgaacgac ctacaccgaa ctgagatacc tacagcgtga gctatgagaa agcgccacgc
      661 ttcccgaagg gagaaaggcg gacaggtatc cggtaagcgg cagggtcgga acaggagagc
      721 gcacgaggga gcttccaggg ggaaacgcct ggtatcttta tagtcctgtc gggtttcgcc
      781 acctctgact tgagcgtcga tttttgtgat gctcgtcagg ggggcggagc ctatggaaaa
      841 acgccagcaa cgcggccttt ttacggttcc tggccttttg ctggcctttt gctcacatgt
      901 tctttcctgc gttatcccct gattctgtgg ataaccgtgc ggccCGAGAG CATCGATCCT
      961 AGCATGGatg catTTGACAG CTAGCTCAGT CCTAGGTATA ATGCTAGCCA CTCTTATCTA
     1021 TCCTGTCGCC CTCGAACTTC ACCTGTTTTA GAGCTAGAAA TAGCAAGTTA AAATAAGGCT
     1081 AGTCCGTTAT CAACTTGAAA AAGTGGCACC GAGTCGGTGC TTTTTTTccg gcttatcggt
     1141 cagtttcacc tgatttacgt aaaaacccgc ttcggcgggt ttttgctttt ggaggggcag
     1201 aaagatgaat gactgtccac gacgctatac ccaaaagaaa aagcttGAAA GAATCGATCG
     1261 ATCCCGAATG AGTAGtacag cggccgcgat tatcaaaaag gatcttcacc tagatccttt
     1321 taaattaaaa atgaagtttt aaatcaatct aaagtatata tgagtaaact tggtctgaca
     1381 gttaccaatg cttaatcagt gaggcaccta tctcagcgat ctgtctattt cgttcatcca
     1441 tagttgcctg actccccgtc gtgtagataa ctacgatacg ggagggctta ccatctggcc
     1501 ccagtgctgc aatgataccg cgggacccac gctcaccggc tccagattta tcagcaataa
     1561 accagccagc cggaagggcc gagcgcagaa gtggtcctgc aactttatcc gcctccatcc
     1621 agtctattaa ttgttgccgg gaagctagag taagtagttc gccagttaat agtttgcgca
     1681 acgttgttgc cattgctaca ggcatcgtgg tgtcacgctc gtcgtttggt atggcttcat
     1741 tcagctccgg ttcccaacga tcaaggcgag ttacatgatc ccccatgttg tgcaaaaaag
     1801 cggttagctc cttcggtcct ccgatcgttg tcagaagtaa gttggccgca gtgttatcac
     1861 tcatggttat ggcagcactg cataattctc ttactgtcat gccatccgta agatgctttt
     1921 ctgtgactgg tgagtactca accaagtcat tctgagaata gtgtatgcgg cgaccgagtt
     1981 gctcttgccc ggcgtcaata cgggataata ccgcgccaca tagcagaact ttaaaagtgc
     2041 tcatcattgg aaaacgttct tcggggcgaa aactctcaag gatcttaccg ctgttgagat
     2101 ccagttcgat gtaacccact cgtgcaccca actgatcttc agcatctttt actttcacca
     2161 gcgtttctgg gtgagcaaaa acaggaaggc aaaatgccg
//
