# Supplementary material for: A Study of CRISPR Ribonucleoprotein Displacement in Cell-Free Systems
Source: ACS Omega. 2025 Feb 26;10(9):9154–64. doi: 10.1021/acsomega.4c09275 (PMC11904657; doi:10.1021/acsomega.4c09275)
Supplement: Supplementary file 2 — ao4c09275_si_002.zip [file ao4c09275_si_002.zip › pPWD3a-msMRL05.gb]

LOCUS       pPWD3a-msMRL05 1999 bp ds-DNA     circular     02-FEB-2024
DEFINITION  .
FEATURES             Location/Qualifiers
     rep_origin      complement(1..764)
                     /label="ColE1"
     primer          628..647
                     /label="onPWD610-seq"
                     /note="sequence: ttttgtgatgctcgtcaggg"
     misc_feature    773..807
                     /label="J23119 promoter"
     misc_feature    808..813
                     /label=+6
     misc_feature    808..849
                     /label="Remover"
     misc_feature    814..833
                     /label="spacer*"
     misc_feature    834..849
                     /label="toehold9*"
     misc_feature    850..883
                     /label="BBa_1002"
     terminator      complement(914..1010)
                     /label="AmpR Terminator"
     CDS             complement(1011..1868)
                     /label="AmpR"
     primer          complement(1025..1044)
                     /label="onPWD639-seq"
                     /note="sequence: cgctgagataggtgcctcac"
     promoter        complement(1869..1999)
                     /label="AmpR Promoter"
ORIGIN
        1 tcatgaccaa aatcccttaa cgtgagtttt cgttccactg agcgtcagac cccgtagaaa
       61 agatcaaagg atcttcttga gatccttttt ttctgcgcgt aatctgctgc ttgcaaacaa
      121 aaaaaccacc gctaccagcg gtggtttgtt tgccggatca agagctacca actctttttc
      181 cgaaggtaac tggcttcagc agagcgcaga taccaaatac tgttcttcta gtgtagccgt
      241 agttaggcca ccacttcaag aactctgtag caccgcctac atacctcgct ctgctaatcc
      301 tgttaccagt ggctgctgcc agtggcgata agtcgtgtct taccgggttg gactcaagac
      361 gatagttacc ggataaggcg cagcggtcgg gctgaacggg gggttcgtgc acacagccca
      421 gcttggagcg aacgacctac accgaactga gatacctaca gcgtgagcta tgagaaagcg
      481 ccacgcttcc cgaagggaga aaggcggaca ggtatccggt aagcggcagg gtcggaacag
      541 gagagcgcac gagggagctt ccagggggaa acgcctggta tctttatagt cctgtcgggt
      601 ttcgccacct ctgacttgag cgtcgatttt tgtgatgctc gtcagggggg cggagcctat
      661 ggaaaaacgc cagcaacgcg gcctttttac ggttcctggc cttttgctgg ccttttgctc
      721 acatgttctt tcctgcgtta tcccctgatt ctgtggataa ccgtgcgGGA GCTTGACAGC
      781 TAGCTCAGTC CTAGGTATAA TGCTAGCTAA AACAGGTGAA GTTCGAGGGC GACAGGATAG
      841 ATAAGAGTGc gcaaaaaacc ccgcttcggc ggggtttttt cgcCGCTTCC CGAATGAGTA
      901 Gtacagcggc cgcgattatc aaaaaggatc ttcacctaga tccttttaaa ttaaaaatga
      961 agttttaaat caatctaaag tatatatgag taaacttggt ctgacagtta ccaatgctta
     1021 atcagtgagg cacctatctc agcgatctgt ctatttcgtt catccatagt tgcctgactc
     1081 cccgtcgtgt agataactac gatacgggag ggcttaccat ctggccccag tgctgcaatg
     1141 ataccgcggg acccacgctc accggctcca gatttatcag caataaacca gccagccgga
     1201 agggccgagc gcagaagtgg tcctgcaact ttatccgcct ccatccagtc tattaattgt
     1261 tgccgggaag ctagagtaag tagttcgcca gttaatagtt tgcgcaacgt tgttgccatt
     1321 gctacaggca tcgtggtgtc acgctcgtcg tttggtatgg cttcattcag ctccggttcc
     1381 caacgatcaa ggcgagttac atgatccccc atgttgtgca aaaaagcggt tagctccttc
     1441 ggtcctccga tcgttgtcag aagtaagttg gccgcagtgt tatcactcat ggttatggca
     1501 gcactgcata attctcttac tgtcatgcca tccgtaagat gcttttctgt gactggtgag
     1561 tactcaacca agtcattctg agaatagtgt atgcggcgac cgagttgctc ttgcccggcg
     1621 tcaatacggg ataataccgc gccacatagc agaactttaa aagtgctcat cattggaaaa
     1681 cgttcttcgg ggcgaaaact ctcaaggatc ttaccgctgt tgagatccag ttcgatgtaa
     1741 cccactcgtg cacccaactg atcttcagca tcttttactt tcaccagcgt ttctgggtga
     1801 gcaaaaacag gaaggcaaaa tgccgcaaaa aagggaataa gggcgacacg gaaatgttga
     1861 atactcatac tcttcctttt tcaatattat tgaagcattt atcagggtta ttgtctcatg
     1921 agcggataca tatttgaatg tatttagaaa aataaacaaa taggggttcc gcgcacattt
     1981 ccccgaaaag tgccacctg
//
