# Supplementary material for: A Study of CRISPR Ribonucleoprotein Displacement in Cell-Free Systems
Source: ACS Omega. 2025 Feb 26;10(9):9154–64. doi: 10.1021/acsomega.4c09275 (PMC11904657; doi:10.1021/acsomega.4c09275)
Supplement: Supplementary file 2 — ao4c09275_si_002.zip [file ao4c09275_si_002.zip › pPWD3a-msPWD20.gb]

LOCUS       pPWD3a-msPWD20 1973 bp ds-DNA     circular     02-FEB-2024
DEFINITION  .
FEATURES             Location/Qualifiers
     primer          453..472
                     /label="onPWD610-seq"
                     /note="sequence: ttttgtgatgctcgtcaggg"
     misc_feature    598..632
                     /label="promoter"
     misc_feature    633..648
                     /label="TH05"
     misc_feature    649..682
                     /label="BBa_1002"
     terminator      complement(713..809)
                     /label="AmpR Terminator"
     CDS             complement(810..1667)
                     /label="AmpR"
     primer          complement(824..843)
                     /label="onPWD639-seq"
                     /note="sequence: cgctgagataggtgcctcac"
     promoter        complement(1668..1798)
                     /label="AmpR Promoter"
     rep_origin      complement(1799..589)
                     /label="ColE1"
ORIGIN
        1 ttttccgaag gtaactggct tcagcagagc gcagatacca aatactgttc ttctagtgta
       61 gccgtagtta ggccaccact tcaagaactc tgtagcaccg cctacatacc tcgctctgct
      121 aatcctgtta ccagtggctg ctgccagtgg cgataagtcg tgtcttaccg ggttggactc
      181 aagacgatag ttaccggata aggcgcagcg gtcgggctga acggggggtt cgtgcacaca
      241 gcccagcttg gagcgaacga cctacaccga actgagatac ctacagcgtg agctatgaga
      301 aagcgccacg cttcccgaag ggagaaaggc ggacaggtat ccggtaagcg gcagggtcgg
      361 aacaggagag cgcacgaggg agcttccagg gggaaacgcc tggtatcttt atagtcctgt
      421 cgggtttcgc cacctctgac ttgagcgtcg atttttgtga tgctcgtcag gggggcggag
      481 cctatggaaa aacgccagca acgcggcctt tttacggttc ctggcctttt gctggccttt
      541 tgctcacatg ttctttcctg cgttatcccc tgattctgtg gataaccgtg cgGGAGCTTG
      601 ACAGCTAGCT CAGTCCTAGG TATAATGCTA GCCACCTAAA TACGCCCAcg caaaaaaccc
      661 cgcttcggcg gggttttttc gcCGCTTCCC GAATGAGTAG tacagcggcc gcgattatca
      721 aaaaggatct tcacctagat ccttttaaat taaaaatgaa gttttaaatc aatctaaagt
      781 atatatgagt aaacttggtc tgacagttac caatgcttaa tcagtgaggc acctatctca
      841 gcgatctgtc tatttcgttc atccatagtt gcctgactcc ccgtcgtgta gataactacg
      901 atacgggagg gcttaccatc tggccccagt gctgcaatga taccgcggga cccacgctca
      961 ccggctccag atttatcagc aataaaccag ccagccggaa gggccgagcg cagaagtggt
     1021 cctgcaactt tatccgcctc catccagtct attaattgtt gccgggaagc tagagtaagt
     1081 agttcgccag ttaatagttt gcgcaacgtt gttgccattg ctacaggcat cgtggtgtca
     1141 cgctcgtcgt ttggtatggc ttcattcagc tccggttccc aacgatcaag gcgagttaca
     1201 tgatccccca tgttgtgcaa aaaagcggtt agctccttcg gtcctccgat cgttgtcaga
     1261 agtaagttgg ccgcagtgtt atcactcatg gttatggcag cactgcataa ttctcttact
     1321 gtcatgccat ccgtaagatg cttttctgtg actggtgagt actcaaccaa gtcattctga
     1381 gaatagtgta tgcggcgacc gagttgctct tgcccggcgt caatacggga taataccgcg
     1441 ccacatagca gaactttaaa agtgctcatc attggaaaac gttcttcggg gcgaaaactc
     1501 tcaaggatct taccgctgtt gagatccagt tcgatgtaac ccactcgtgc acccaactga
     1561 tcttcagcat cttttacttt caccagcgtt tctgggtgag caaaaacagg aaggcaaaat
     1621 gccgcaaaaa agggaataag ggcgacacgg aaatgttgaa tactcatact cttccttttt
     1681 caatattatt gaagcattta tcagggttat tgtctcatga gcggatacat atttgaatgt
     1741 atttagaaaa ataaacaaat aggggttccg cgcacatttc cccgaaaagt gccacctgtc
     1801 atgaccaaaa tcccttaacg tgagttttcg ttccactgag cgtcagaccc cgtagaaaag
     1861 atcaaaggat cttcttgaga tccttttttt ctgcgcgtaa tctgctgctt gcaaacaaaa
     1921 aaaccaccgc taccagcggt ggtttgtttg ccggatcaag agctaccaac tct
//
